# Supplementary material for: Integrative Analysis of Oleosin Genes Provides Insights into Lineage-Specific Family Evolution in Brassicales
Source: Plants (Basel). 2024 Jan 18;13(2):280. doi: 10.3390/plants13020280 (PMC10820149; doi:10.3390/plants13020280)
Supplement: Supplementary file 1 [file plants-13-00280-s001.zip]

Archive with 7 entries (7 files):
- Figure S1.pdf
- Figure S2.jpg
- Figure S3.pdf
- Figure S4.jpg
- Figure S5.jpg
- Figure S6.jpg
- Supplementary Tables.xlsx
