# Supplementary material for: Integrative Analysis of Oleosin Genes Provides Insights into Lineage-Specific Family Evolution in Brassicales
Source: Plants (Basel). 2024 Jan 18;13(2):280. doi: 10.3390/plants13020280 (PMC10820149; doi:10.3390/plants13020280)
Supplement: Supplementary file 1 [file plants-13-00280-s001.zip › Supplementary Tables.xlsx]

## Sheet: Table S1
Table S1 Nine identified orthogroups of the oleosin family based on analyzing representative species.
Clade	Orthogroup	A. trichopoda	P. americana	A. coerulea	C. papaya	M. oleifera	B. sinensis	C. spinosa	C. violacea	G. gynandra	T. hassleriana	A. thaliana	P. trichocarpa	M. esculenta
U	U1	AtrOLE1	PaOLE1	AcOLE1	CpOLE1	MoOLE1	BsOLE1	CsOLE1	CvOLE1	GgOLE1	ThOLE1	At-Sm1	PtOLE1	MeOLE1a
			PaOLE2				BsOLE2					At-Sm2		MeOLE1b
	U2	-	-	-	-	-	-	-	-	GgOLE2	ThOLE2	-	-	-
M	M	AtrOLE2	PaOLE3	AcOLE2	CpOLE2	MoOLE3	BsOLE3	CsOLE2	CvOLE2	GgOLE3	ThOLE3	At-Sm3	PtOLE2a	MeOLE2
							BsOLE4						PtOLE2b
SL	SL	AtrOLE3	-	AcOLE3	CpOLE3	MoOLE2	BsOLE5	CsOLE3	CvOLE3	GgOLE4	ThOLE4	At-S3	PtOLE3a	MeOLE3a
				AcOLE4			BsOLE6	CsOLE4			ThOLE5	At-S5	PtOLE3b	MeOLE3b
							BsOLE7	CsOLE5
SH	SH1	AtrOLE4	-	AcOLE5	CpOLE4	MoOLE4	BsOLE8	CsOLE6	CvOLE4	GgOLE5	ThOLE6	At-S2	PtOLE4a	MeOLE4a
								CsOLE7				At-S4	PtOLE4b	MeOLE4b
	SH2	-	-	-	CpOLE5	MoOLE5	BsOLE9	-	-	-	-	-	PtOLE5a	MeOLE5
							BsOLE10						PtOLE5b
	SH3	-	-	-	-	-	-	CsOLE8	CvOLE5	GgOLE6	ThOLE7	At-S1	-	-
N	N	AtrOLE5	-	-	CpOLE6	MoOLE6	-	-	CvOLE6	GgOLE7	ThOLE8	-	-	-
T	T	-	-	-	-	-	-	-	-	-	-	At-T1-9	-	-

## Sheet: Table S2
Table S2 Detailed information of oleosin family genes present in A. thaliana, P. trichocarpa, and M. esculenta.
Gene name	Other name	Locus	Position	Intron no.	AA	MW (kDa)	pI	AI	GRAVY	Duplicate	Mode	Oleosin location	Clade
At-Sm1	-	AT1G48990	Chr1:18121434..18122155(+)	0	169	18.44	9.89	105.09	0.31	-	-	50..157	U
At-Sm2	-	AT3G18570	Chr3:6395790..6396624(-)	0	166	18.13	9.34	91.02	0.393	At-Sm1	α WGD	44..152	U
At-Sm3	-	AT2G25890	Chr2:11037303..11038179(+)	0	149	16.14	9.52	97.52	0.181	-	-	26..137	M
At-S3	OLEO1, OLE1	AT4G25140	Chr4:12900430..12901577(+)	1	173	18.57	9.43	85.78	-0.168	-	-	41..153	SL
At-S5	OLEO3	AT5G51210	Chr5:20820068..20820944(+)	1	141	14.85	9.86	100.99	0.294	At-S3	α WGD	25..134	SL
At-S1	OLE5	AT3G01570	Chr3:221939..222827(-)	1	183	19.75	7.11	96.45	0.027	-	-	35..147	SH
At-S2	At-S2, OLE3,OLEO4	AT3G27660	Chr3:10243244..10245023(+)	1	191	20.31	6.91	92.41	-0.043	At-S4	α WGD	50..162	SH
At-S4	OLEO2,OLE2	AT5G40420	Chr5:16173340..16174783(-)	1	199	21.28	9.36	81.36	-0.14	At-S1	β WGD	52..164	SH
At-T1	GRP14, GRP-4	AT5G07510	Chr5:2377703..2378829(-)	1	193	18.46	11.93	97.77	0.63	At-T2	Tandem	10..100	T
At-T2	At-T2, GRP18, GRP-8	AT5G07520	Chr5:2379898..2381317(-)	1	228	21.48	9.9	83.82	0.618	-	-	9..97	T
At-T3	At-T3, GRP17, GRP-7	AT5G07530	Chr5:2382381..2384525(-)	1	543	53.19	10.34	45.65	-0.517	At-T2	Tandem	63..151	T
At-T4	At-T4, GRP16, GRP-6	AT5G07540	Chr5:2385900..2387249(-)	1	244	22.3	10.05	67.75	0.146	At-T3	Tandem	9..108	T
At-T5	At-T5, GRP19	AT5G07550	Chr5:2388225..2389249(-)	1	106	10.68	9.62	113.3	0.963	At-T4	Tandem	2..93	T
At-T6	At-T6, GRP20	AT5G07560	Chr5:2390207..2391439(-)	1	153	15.46	10.5	99.22	0.559	At-T5	Tandem	29..122	T
At-T7	-	AT5G07600	Chr5:2404539..2405557(-)	1	230	22.09	10.29	80.48	0.49	At-T2	Transposed	9..91	T
At-T8	-	AT5G61610	Chr5:24770046..24771401(+)	2	294	32.3	8.8	74.32	-0.513	-	-	10..110	T
At-T9	-	AT5G07571	Chr5:2396432..2397423(-)	1	129	14.24	11.38	114.96	0.365	At-T6	Proximal	19..128	T
PtOLE1	-	Potri.012G059400	Chr12:6191978..6192822(+)	0	164	14.37	9.03	127.7	0.748			38..150	U
PtOLE2a	-	Potri.006G234900	Chr6:24447351..24448262(-)	0	149	15.73	9.59	92.28	0.206	PtOLE3a	Dispersed	21..133	M
PtOLE2b	-	Potri.018G057800	Chr18:6117918..6118407(+)	0	140	14.82	9.95	108	0.629	PtOLE2a	p WGD	15..125	M
PtOLE3a	-	Potri.001G080000	Chr1:6338678..6339851(+)	1	134	14.08	9.87	112.84	0.472	PtOLE1	Dispersed	17..129	SL
PtOLE3b	-	Potri.003G150600	Chr3:16470726..16471567(-)	1	134	14.4	10.08	103.28	0.337	PtOLE3a	p WGD	31..143	SL
PtOLE4a	-	Potri.001G345800	Chr1:35163391..35166236(+)	0	149	15.73	9.69	102.15	0.213	PtOLE3a	Dispersed	103..215	SH
PtOLE4b	-	Potri.017G071800	Chr17:8273866..8274944(+)	0	149	15.86	10	99.53	0.187	PtOLE4a	Transposed	113..225	SH
PtOLE5a	-	Potri.012G083400	Chr12:11050489..11051138(-)	0	165	16.94	10.59	97.52	0.205	PtOLE4a	Dispersed	30..143	SH
PtOLE5b	-	Potri.015G082100	Chr15:10627505..10627999(-)	0	164	16.93	11.27	106.46	0.314	PtOLE5a	p WGD	31..144	SH
MeOLE1a	-	Manes.01G021400	Chr1:4907110..4907951(-)	0	161	17.2832	9.72	113.85	0.475			35..147	U
MeOLE1b	-	Manes.05G118400	Chr5:12248523..12249428(+)	0	160	17.3213	9.74	103.69	0.413	MeOLE1a	p WGD	34..145	U
MeOLE2	-	Manes.16G076500	Chr16:28065277..28066232(+)	0	150	16.2201	9.34	106.73	0.293	MeOLE3a	Dispersed	23..133	M
MeOLE3a	-	Manes.06G131000	Chr6:26021731..26022850(-)	1	135	14.1026	9.9	114.96	0.479			18..129	SL
MeOLE3b	-	Manes.14G039100	Chr14:3385097..3386877(+)	1	138	14.437	9.61	113.84	0.408	MeOLE3a	ρ WGD	19..130	SL
MeOLE4a	-	Manes.15G149800	Chr15:12421469..12423428(-)	0	151	16.2271	7.97	103.38	0.322	MeOLE3a	Dispersed	27..138	SH
MeOLE4b	-	Manes.17G112800	Chr17:31950894..31952015(+)	0	155	16.4004	9.81	102.65	0.255	MeOLE4a	ρ WGD	32..144	SH
MeOLE5	-	Manes.06G108600	Chr6:24054979..24055764(-)	0	161	16.8166	9.89	94.53	0.136	MeOLE4b	γ WGD	30..142	SH

## Sheet: Table S3
Table S3 Evolutionary rate of dispersed repeats that may be derived from WGDs.
Gene1	Gene2	Identity (%)	Ks	Ka/Ks
CpOLE4	CpOLE5	57.1	2.2048	0.1414
BsOLE1	BsOLE2	91.3	0.1713	0.3981
GgOLE1	GgOLE2	81.4	0.6687	0.1208
ThOLE1	ThOLE2	80.9	0.4058	0.2958

## Sheet: Table S4
Table S4 Detailed information of transcriptome data used in this study.
Treatment	Replicate	SRA accession no.	Run	Tissue	Read no.
Hypocotyl 1 of 7 days on MS medium	Replicate 1	SRX10597670	SRR14234434	Hypocotyl	24396923
Hypocotyl 2 of 7 days on MS medium	Replicate 2	SRX10597658	SRR14234446	Hypocotyl	23043820
Hypocotyl 3 of 7 days on MS medium	Replicate 3	SRX10597659	SRR14234445	Hypocotyl	20866614
Callus 1 of 21 days on callus induction medium K5	Replicate 1	SRX10597656	SRR14234448	Callus 1	17790239
Callus 2 of 21 days on callus induction medium K5	Replicate 2	SRX10597657	SRR14234447	Callus 1	28322197
Callus 2 of 21 days on callus induction medium K5	Replicate 3	SRX10597663	SRR14234441	Callus 1	25007856
Callus 1 of 21 days on callus induction medium M13	Replicate 1	SRX10597664	SRR14234440	Callus 2	25206542
Callus 2 of 21 days on callus induction medium M13	Replicate 2	SRX10597665	SRR14234439	Callus 2	22453184
Callus 2 of 21 days on callus induction medium M13	Replicate 3	SRX10597666	SRR14234438	Callus 2	28507631
Callus 1 of 21 days on callus induction medium CI	Replicate 1	SRX10597667	SRR14234437	Callus 3	25898182
Callus 2 of 21 days on callus induction medium CI	Replicate 2	SRX10597668	SRR14234436	Callus 3	24912215
Callus 2 of 21 days on callus induction medium CI	Replicate 3	SRX10597669	SRR14234435	Callus 3	24187809
Shoot 1 of 28 days on shoot induction medium	Replicate 1	SRX10597660	SRR14234444	Shoot	23115313
Shoot 2 of 28 days on shoot induction medium	Replicate 2	SRX10597661	SRR14234443	Shoot	15327145
Shoot 3 of 28 days on shoot induction medium	Replicate 3	SRX10597662	SRR14234442	Shoot	23117026
Stamen 1	Replicate 1	SRX9907658	SRR13495665	Stamen	23794594
Stamen 2	Replicate 2	SRX9907659	SRR13495664	Stamen	16673306
Stamen 3	Replicate 3	SRX9907660	SRR13495663	Stamen	16207295
Pollen 1	Replicate 1	SRX9907661	SRR13495662	Pollen	18523391
Pollen 2	Replicate 2	SRX9907662	SRR13495661	Pollen	18571604
Pollen 3	Replicate 3	SRX9907663	SRR13495660	Pollen	19153127
Ovule 1	Replicate 1	SRX9907664	SRR13495659	Ovule	18853676
Ovule 2	Replicate 2	SRX9907665	SRR13495658	Ovule	17911871
Ovule 3	Replicate 3	SRX9907666	SRR13495657	Ovule	17622133
Phloem sap 1 from well-watered plants	Replicate 1	SRX4065608	SRR7145707	Sap	27805197
Phloem sap 2 from well-watered plants	Replicate 2	SRX4065607	SRR7145708	Sap	37912534
Root 1 from well-watered plants	Replicate 1	SRX4065610	SRR7145705	Root	47387690
Root 2 from well-watered plants	Replicate 2	SRX4065609	SRR7145706	Root	36666468
Leaf 1 from well-watered plants	Replicate 1	SRX4065612	SRR7145703	Leaf	42292905
Leaf 2 from well-watered plants	Replicate 2	SRX4065611	SRR7145704	Leaf	43896258

## Sheet: Table S5
Table S5 Primers used in this study.
Primer name	Primer sequences (5'→3')
CpEIEFFq	CAGGAAGGAGGCTGAAAAT
CpEIEFRq	GAGGGGAAGACAGAGAAGGT
CpOLE1Fq	TGAAGAGAGAAAAAGTCAGTATGAG
CpOLE1Rq	TTAAGAAGTTGGAGGGGTTG
CpOLE2Fq	ATTACAATCCAAATTACCCATGCAC
CpOLE2Rq	TTAAGGTGGGATTTGGAGGA
CpOLE3Fq	CTCTCTCCACGGACCCCACTCAGAA
CpOLE3Rq	AAAAGGGAGCCACCGGCAGTGA
CpOLE4Fq	CTCACATTCCCACTTCCCTC
CpOLE4Rq	CGCCATTGACGAAGTTGTAA
CpOLE5Fq	AAAAAGAAAAAGTTCAGGCAGAAGG
CpOLE5Rq	GGGTGATGACACATTTCAGAAAATA
CpOLE6Fq	ATTATCTGTTATTTCCAGGG
CpOLE6Rq	GTCATGGCAGCTGTAACAAT
